# Supplementary material for: xCT-Driven Expression of GPX4 Determines Sensitivity of Breast Cancer Cells to Ferroptosis Inducers
Source: Antioxidants (Basel). 2021 Feb 20;10(2):317. doi: 10.3390/antiox10020317 (PMC7923775; doi:10.3390/antiox10020317)
Supplement: Supplementary file 1 [file antioxidants-10-00317-s001.zip]

Archive with 5 entries (5 files):
- @Antioxidants_Supplemenatry table.xlsx
- Sup Fig 1.tif
- Sup Fig 2.tif
- Sup Fig 3.tif
- Sup Fig 4.pdf
