# Supplementary material for: xCT-Driven Expression of GPX4 Determines Sensitivity of Breast Cancer Cells to Ferroptosis Inducers
Source: Antioxidants (Basel). 2021 Feb 20;10(2):317. doi: 10.3390/antiox10020317 (PMC7923775; doi:10.3390/antiox10020317)
Supplement: Supplementary file 1 [file antioxidants-10-00317-s001.zip › @Antioxidants_Supplemenatry table.xlsx]

## Sheet: Table S1
Table S1. List of reagnet used in this paper
REAGENT or RESOURCE	SOURCE	IDENTIFIER
Antibodies
Rabbit monoclonal anti-GPX4	Abcam	Cat#ab125066
Rabbit monoclonal anti-xCT/SLC7A11	Cell signaling Technology	Cat#12691
Rabbit polyclonal anti-SLC3A2	Sigma-Aldrich	Cat#HPA017980
Rabbit monoclonal anti-GPX1	Abcam	Cat#ab22604
Mouse monoclonal anti-GAPDH	Santa Cruz	Cat#sc32233
Mouse polyclonal anti-Actin	Sigma-Aldrich	Cat#A2228
Chemicals
Sodium selenite	Sigma-Aldrich	Cat#S5261
Hydrogen peroxide	Sigma-Aldrich	Cat#H1009
Erastin	Sigma-Aldrich	Cat#E7781
(1S,3R)-RSL3	Cayman	Cat#19288
Alpha-tocopherol	Sigma-Aldrich	Cat#258024
Ferrostatin-1	Cayman	Cat#17729
5,5′-Dithiobis(2-nitrobenzoic acid)	Sigma-Aldrich	Cat#D8130
BODIPY™ 581/591 C11 (Lipid Peroxidation Sensor)	ThermoFisherSicentific	Cat#D3861
XtremeGene	Roche	Cat#XTG9-RO
Polybrene	EMD Millipore	Cat#TR-1003-G
Puromycin	Corning	Cat#61-385-RA
6X Lamelli buffer	Boston bioproducts	Cat#BP-111R
RIPA lysis buffer	Boston bioproducts	Cat#BP-115
Materials for cell cultures
DMEM/F12	Gibco	Cat#11330057
DMEM	Gibco	Cat#11995081
DMEM, phenol red free	Gibco	Cat#21063029
Horse serum	Gibco	Cat#26050088
EGF	Gibco	Cat#PHG0311
Hydrocortisone	Sigma-Aldrich	Cat#H0888
Cholrera toxin	Sigma-Aldrich	Cat#C8052
Insulin	Sigma-Aldrich	Cat#91077C
Fetal bovine serum	Sigma-Aldrich	Cat#F4135
L-Glutamin	Gibco	Cat#25030149
penicillin/streptomycin	Gibco	Cat#15140122
Critical Commercial Assays
CellTiter-Glo	Promega	Cat#G9243

## Sheet: Table S2
Table S2. List of cell lines used in the study and relevant information (source, validation, culture conditions)
type	origin	name	RRID	source	STR profiling	culture medium
Non-cancer	immortalized breast	MCF10A	CVCL_0598	Kind gift of the Kwan Yong Choi lab (POSTECH, KOREA)	Yes, Confirmed	DMEM/F12, 5 %horse serum, 20ng/ml EGF, 0.5µg/ml hydrocortisone, 100ng/ml cholrera toxin, 10µg/ml insulin, 100units/ml penicillin and streptomycin
	immortalized breast	MCF12A	CVCL_3744	Kind gift of the Michael Green lab (UMMS, USA)	Yes, Confirmed
Cancer	breast	MDAMB231	CVCL_0062	Kind gift of the David Sabatini lab (MIT, USA)	Yes, Confirmed	DMEM, 10% FBS, 20mM L-Glutamin, 100 units/ml penicillin and streptomycin
	breast	CAL120	CVCL_1104		Yes, Confirmed
